# Supplementary material for: Prototyping a Knowledge-Based System to Identify Botanical Extracts for Plant Health in Sub-Saharan Africa
Source: Plants (Basel). 2021 Apr 29;10(5):896. doi: 10.3390/plants10050896 (PMC8146496; doi:10.3390/plants10050896)
Supplement: Supplementary file 1 [file plants-10-00896-s001.zip]

Archive with 6 entries (5 files):
- sup/
- sup/FigureS1.pdf
- sup/FigureS2.pdf
- sup/FigureS3 Lattice example.pdf
- sup/TableS1.xlsx
- sup/TableS2.xlsx
