# Supplementary material for: Prototyping a Knowledge-Based System to Identify Botanical Extracts for Plant Health in Sub-Saharan Africa
Source: Plants (Basel). 2021 Apr 29;10(5):896. doi: 10.3390/plants10050896 (PMC8146496; doi:10.3390/plants10050896)
Supplement: Supplementary file 1 [file plants-10-00896-s001.zip › sup/TableS1.xlsx]

## Sheet: TableS1
Table S1. List of plant species (and botanical families), number of lines (= knowledge) in KB and ranking (n.b. the same number of lines leads to the same ranking)
Species	Number of lines	Rank	Botanical family
Azadirachta indica	710	79	Meliaceae
Ocimum gratissimum	306	78	Lamiaceae
Not indicated	237	77	Not indicated
Dysphania ambrosioides	211	76	Amaranthaceae
Allium sativum	194	75	Amaryllidaceae
Lantana camara	178	74	Verbenaceae
Cymbopogon citratus	164	73	Poaceae
Tephrosia vogelii	156	72	Fabaceae
Ocimum basilicum	142	71	Lamiaceae
Carica papaya	130	70	Caricaceae
Callistemon citrinus	120	69	Myrtaceae
Melia azedarach	120	69	Meliaceae
Citrus sinensis	114	68	Rutaceae
Ageratum conyzoides	91	67	Asteraceae
Melia volkensii	89	66	Meliaceae
Rosmarinus officinalis	86	65	Lamiaceae
Senna crotalarioides	85	64	Fabaceae
Citrus limon	79	63	Rutaceae
Nicotiana tabacum	73	62	Solanaceae
Thymus vulgaris	71	61	Lamiaceae
Syzygium aromaticum	69	60	Myrtaceae
Tithonia diversifolia	69	60	Asteraceae
Moringa oleifera	67	59	Moringaceae
Euphorbia hirta	66	58	Euphorbiaceae
Xylopia aethiopica	66	58	Annonaceae
Citrus reticulata	64	57	Rutaceae
Capsicum annuum	63	56	Solanaceae
Ricinus communis	63	56	Euphorbiaceae
Monodora myristica	62	55	Annonaceae
Erigeron floribundus	61	54	Asteraceae
Euphorbia lateriflora	61	54	Euphorbiaceae
Pimpinella anisum	60	53	Apiaceae
Eucalyptus camaldulensis	59	52	Myrtaceae
Foeniculum vulgare	57	51	Apiaceae
Bidens pilosa	55	50	Asteraceae
Vernonia amygdalina	54	49	Asteraceae
Hyptis spicigera	53	48	Lamiaceae
Boscia senegalensis	52	47	Capparaceae
Mentha × piperita	52	47	Lamiaceae
Cuminum cyminum	51	46	Apiaceae
Eclipta prostrata	51	46	Asteraceae
Eucalyptus tereticornis	51	46	Myrtaceae
Commelina benghalensis	50	45	Commelinaceae
Emilia coccinea	50	45	Asteraceae
Oxalis barrelieri	50	45	Oxalidaceae
Podocarpus milanjianus	50	45	Podocarpaceae
Carum carvi	49	44	Apiaceae
Piper nigrum	48	43	Piperaceae
Lippia javanica	45	42	Verbenaceae
Acorus calamus	44	41	Acoraceae
Annona squamosa	44	41	Annonaceae
Ocimum americanum	44	41	Lamiaceae
Tagetes erecta	43	40	Asteraceae
Trichilia pallida	42	39	Meliaceae
Origanum syriacum	41	38	Lamiaceae
Capsicum spp.	40	37	Solanaceae
Mentha spicata	40	37	Lamiaceae
Tephrosia densiflora	40	37	Fabaceae
Citrus × aurantium	39	36	Rutaceae
Hyptis suaveolens	39	36	Lamiaceae
Salvia officinalis	38	35	Lamiaceae
Lavandula angustifolia	36	34	Lamiaceae
Eucalyptus globulus	35	33	Myrtaceae
Origanum vulgare	35	33	Lamiaceae
Sida acuta	35	33	Malvaceae
Telfairia occidentalis	35	33	Cucurbitaceae
Lippia multiflora	32	32	Verbenaceae
Piper guineense	32	32	Piperaceae
Ailanthus altissima	31	31	Simaroubaceae
Corymbia citriodora	31	31	Myrtaceae
Persicaria hydropiper	31	31	Polygonaceae
Piper capense	30	30	Piperaceae
Piper umbellatum	30	30	Piperaceae
Tagetes minuta	30	30	Asteraceae
Cinnamomum cassia	29	29	Lauraceae
Citrus aurantiifolia	29	29	Rutaceae
Datura stramonium	29	29	Solanaceae
Chromolaena odorata	28	28	Asteraceae
Combretum imberbe	28	28	Combretaceae
Cymbopogon nardus	28	28	Poaceae
Spirostachys africana	28	28	Euphorbiaceae
Artemisia annua	27	27	Asteraceae
Artemisia herba-alba	27	27	Asteraceae
Laphangium luteoalbum	27	27	Asteraceae
Jatropha curcas	26	26	Euphorbiaceae
Thymbra capitata	25	25	Lamiaceae
Artemisia absinthium	24	24	Asteraceae
Coriandrum sativum	24	24	Apiaceae
Curcuma longa	24	24	Zingiberaceae
Mentha pulegium	24	24	Lamiaceae
Momordica charantia	24	24	Cucurbitaceae
Vincetoxicum canescens	24	24	Apocynaceae
Vincetoxicum fuscatum	24	24	Apocynaceae
Callistemon viminalis	23	23	Myrtaceae
Cymbopogon schoenanthus	23	23	Poaceae
Nerium oleander	23	23	Apocynaceae
Acacia gourmaensis	22	22	Fabaceae
Aframomum daniellii	22	22	Zingiberaceae
Ajuga iva	22	22	Lamiaceae
Chenopodium opulifolium	22	22	Amaranthaceae
Marrubium vulgare	22	22	Lamiaceae
Mentha arvensis	22	22	Lamiaceae
Ononis natrix	22	22	Fabaceae
Tagetes lucida	22	22	Asteraceae
Anethum graveolens	21	21	Apiaceae
Artemisia vulgaris	21	21	Asteraceae
Brassica rapa	21	21	Brassicaceae
Dennettia tripetala	21	21	Annonaceae
Pongamia pinnata	21	21	Fabaceae
Uvariodendron angustifolium	21	21	Annonaceae
Cinnamomum verum	20	20	Lauraceae
Securidaca longipedunculata	20	20	Polygalaceae
Tanacetum cinerariifolium	20	20	Asteraceae
Volkameria inermis	20	20	Lamiaceae
Zingiber officinale	20	20	Zingiberaceae
Armoracia rusticana	19	19	Brassicaceae
Brassica juncea	19	19	Brassicaceae
Calotropis gigantea	19	19	Apocynaceae
Datura metel	19	19	Solanaceae
Solanum americanum	19	19	Solanaceae
Allium cepa	18	18	Amaryllidaceae
Madhuca longifolia	18	18	Sapotaceae
Origanum majorana	18	18	Lamiaceae
Tetraclinis articulata	18	18	Cupressaceae
Tripterygium wilfordii	18	18	Celastraceae
Annona senegalensis	17	17	Annonaceae
Aspilia africana	17	17	Asteraceae
Calotropis procera	17	17	Apocynaceae
Cinnamomum camphora	17	17	Lauraceae
Daucus carota	17	17	Apiaceae
Laurus nobilis	17	17	Lauraceae
Lavandula stoechas	17	17	Lamiaceae
Lippia rugosa	17	17	Verbenaceae
Carapa procera	16	16	Meliaceae
Cymbopogon martini	16	16	Poaceae
Dysoxylum gotadhora	16	16	Meliaceae
Helianthus annuus	16	16	Asteraceae
Prunus persica	16	16	Rosaceae
Teucrium polium	16	16	Lamiaceae
Vitex negundo	16	16	Lamiaceae
Aloe spp.	15	15	Asphodelaceae
Cannabis sativa	15	15	Cannabaceae
Caryophyllaceae sp.	15	15	Caryophyllaceae
Citrus paradisi	15	15	Rutaceae
Clausena anisata	15	15	Rutaceae
Coronilla scorpioides	15	15	Fabaceae
Illicium verum	15	15	Schisandraceae
Lavandula latifolia	15	15	Lamiaceae
Nepeta tenuifolia	15	15	Lamiaceae
Peganum harmala	15	15	Nitrariaceae
Salvia aegyptiaca	15	15	Lamiaceae
Salvia verbenaca	15	15	Lamiaceae
Thapsia garganica	15	15	Apiaceae
Thymelaea hirsuta	15	15	Thymelaeaceae
Camellia sinensis	14	14	Theaceae
Cymbopogon winterianus	14	14	Poaceae
Eucalyptus spp.	14	14	Myrtaceae
Nigella sativa	14	14	Ranunculaceae
Pelargonium graveolens	14	14	Geraniaceae
Plectranthus glandulosus	14	14	Lamiaceae
Pogostemon cablin	14	14	Lamiaceae
Satureja hortensis	14	14	Lamiaceae
Senna siamea	14	14	Fabaceae
Sophora flavescens	14	14	Fabaceae
Trichilia claussenii	14	14	Meliaceae
Annona muricata	13	13	Annonaceae
Cymbopogon flexuosus	13	13	Poaceae
Salvia veneris	13	13	Lamiaceae
Aconitum kusnezoffii	12	12	Ranunculaceae
Acorus gramineus	12	12	Acoraceae
Annona montana	12	12	Annonaceae
Argemone mexicana	12	12	Papaveraceae
Artemisia capillaris	12	12	Asteraceae
Artemisia monosperma	12	12	Asteraceae
Callistemon rigidus	12	12	Myrtaceae
Carpesium abrotanoides	12	12	Asteraceae
Catharanthus roseus	12	12	Apocynaceae
Eucalyptus saligna	12	12	Myrtaceae
Juniperus communis	12	12	Cupressaceae
Melaleuca leucadendra	12	12	Myrtaceae
Melilotus officinalis	12	12	Fabaceae
Rheum officinale	12	12	Polygonaceae
Salvia leriifolia	12	12	Lamiaceae
Salvia sclarea	12	12	Lamiaceae
Solanum lycopersicum	12	12	Solanaceae
Stemona japonica	12	12	Stemonaceae
Thuja occidentalis	12	12	Cupressaceae
Trichilia emetica	12	12	Meliaceae
Veratrum nigrum	12	12	Melanthiaceae
Verbena officinalis	12	12	Verbenaceae
Vincetoxicum parviflorum	12	12	Apocynaceae
Achillea millefolium	11	11	Asteraceae
Aframomum alboviolaceum	11	11	Zingiberaceae
Artemisia apiacea	11	11	Asteraceae
Blumea viscosa	11	11	Asteraceae
Combretum micranthum	11	11	Combretaceae
Daphne genkwa	11	11	Thymelaeaceae
Eriocapitella hupehensis	11	11	Ranunculaceae
Eriocapitella tomentosa	11	11	Ranunculaceae
Eriocapitella vitifolia	11	11	Ranunculaceae
Lippia sidoides	11	11	Verbenaceae
Matricaria chamomilla	11	11	Asteraceae
Perilla frutescens	11	11	Lamiaceae
Solanum sarrachoides	11	11	Solanaceae
Swietenia mahagoni	11	11	Meliaceae
Tetradium ruticarpum	11	11	Rutaceae
Xanthium strumarium	11	11	Asteraceae
Agastache rugosa	10	10	Lamiaceae
Angelica archangelica	10	10	Apiaceae
Annona cherimola	10	10	Annonaceae
Arisarum vulgare	10	10	Araceae
Dysoxylum spectabile	10	10	Meliaceae
Elettaria cardamomum	10	10	Zingiberaceae
Gleditsia sinensis	10	10	Fabaceae
Gliricidia sepium	10	10	Fabaceae
Gutierrezia microcephala	10	10	Asteraceae
Hyssopus officinalis	10	10	Lamiaceae
Litsea cubeba	10	10	Lauraceae
Melaleuca alternifolia	10	10	Myrtaceae
Myrtus communis	10	10	Myrtaceae
Ocimum tenuiflorum	10	10	Lamiaceae
Roldana barba-johannis	10	10	Asteraceae
Sandoricum koetjape	10	10	Meliaceae
Solanum scabrum	10	10	Solanaceae
Solanum tarderemotum	10	10	Solanaceae
Solanum villosum	10	10	Solanaceae
Stellera chamaejasme	10	10	Thymelaeaceae
Trichilia pallens	10	10	Meliaceae
Aglaia tomentosa	9	9	Meliaceae
Arisaema japonicum	9	9	Araceae
Arisaema serratum	9	9	Araceae
Arisaema thunbergii	9	9	Araceae
Artemisia sieberi	9	9	Asteraceae
Chukrasia tabularis	9	9	Meliaceae
Conium maculatum	9	9	Apiaceae
Cymbopogon giganteus	9	9	Poaceae
Derris elliptica	9	9	Fabaceae
Dracaena arborea	9	9	Asparagaceae
Dysoxylum malabaricum	9	9	Meliaceae
Euphorbia helioscopia	9	9	Euphorbiaceae
Flourensia oolepis	9	9	Asteraceae
Dysoxylum parasiticum	9	9	Meliaceae
Leonurus sibiricus	9	9	Lamiaceae
Papaver rhoeas	9	9	Papaveraceae
Pimenta dioica	9	9	Myrtaceae
Piper betle	9	9	Piperaceae
Portulaca oleracea	9	9	Portulacaceae
Pueraria montana	9	9	Fabaceae
Rosa damascena	9	9	Rosaceae
Ruta graveolens	9	9	Rutaceae
Saponaria officinalis	9	9	Caryophyllaceae
Schinus terebinthifolia	9	9	Anacardiaceae
Simmondsia chinensis	9	9	Simmondsiaceae
Stemona sessilifolia	9	9	Stemonaceae
Stemona tuberosa	9	9	Stemonaceae
Vernicia fordii	9	9	Euphorbiaceae
Acanthostyles buniifolius	8	8	Asteraceae
Aglaia odoratissima	8	8	Meliaceae
Angelica dahurica	8	8	Apiaceae
Brassica nigra	8	8	Brassicaceae
Camellia oleifera	8	8	Theaceae
Cupressus sempervirens	8	8	Cupressaceae
Dioscorea dumetorum	8	8	Dioscoreaceae
Heynea trijuga	8	8	Meliaceae
Ipomoea cairica	8	8	Convolvulaceae
Juglans regia	8	8	Juglandaceae
Khaya senegalensis	8	8	Meliaceae
Lycoris radiata	8	8	Amaryllidaceae
Mentha longifolia	8	8	Lamiaceae
Mirabilis jalapa	8	8	Nyctaginaceae
Myristica fragrans	8	8	Myristicaceae
Origanum onites	8	8	Lamiaceae
Phryma leptostachya	8	8	Phrymaceae
Pinellia ternata	8	8	Araceae
Platycarya strobilacea	8	8	Juglandaceae
Platycladus orientalis	8	8	Cupressaceae
Prangos trifida	8	8	Apiaceae
Pueraria peduncularis	8	8	Fabaceae
Pulsatilla chinensis	8	8	Ranunculaceae
Raphanus raphanistrum	8	8	Brassicaceae
Reynoutria × bohemica	8	8	Polygonaceae
Salix babylonica	8	8	Salicaceae
Sauromatum giganteum	8	8	Araceae
Strophanthus divaricatus	8	8	Apocynaceae
Swietenia macrophylla	8	8	Meliaceae
Thymus serpyllum	8	8	Lamiaceae
Toona sinensis	8	8	Meliaceae
Trichilia prieuriana	8	8	Meliaceae
Trichilia rubescens	8	8	Meliaceae
Withania somnifera	8	8	Solanaceae
Zanthoxylum schinifolium	8	8	Rutaceae
Aloe vera	7	7	Asphodelaceae
Aloysia citrodora	7	7	Verbenaceae
Andrographis paniculata	7	7	Acanthaceae
Callerya reticulata	7	7	Fabaceae
Celastrus angulatus	7	7	Celastraceae
Chamaecrista nigricans	7	7	Fabaceae
Clematis aethusifolia	7	7	Ranunculaceae
Clinopodium serpyllifolium	7	7	Lamiaceae
Coriaria nepalensis	7	7	Coriariaceae
Croton tiglium	7	7	Euphorbiaceae
Eruca vesicaria	7	7	Brassicaceae
Eucalyptus blakelyi	7	7	Myrtaceae
Eucalyptus staigeriana	7	7	Myrtaceae
Euphorbia fischeriana	7	7	Euphorbiaceae
Euphorbia pekinensis	7	7	Euphorbiaceae
Ferula assa-foetida	7	7	Apiaceae
Hibiscus syriacus	7	7	Malvaceae
Hydnocarpus pentandrus	7	7	Achariaceae
Iris domestica	7	7	Iridaceae
Lawsonia inermis	7	7	Lythraceae
Linum usitatissimum	7	7	Linaceae
Macleaya cordata	7	7	Papaveraceae
Mangifera indica	7	7	Anacardiaceae
Melaleuca fulgens	7	7	Myrtaceae
Mentha canadensis	7	7	Lamiaceae
Metasequoia glyptostroboides	7	7	Cupressaceae
Millettia pachycarpa	7	7	Fabaceae
Nicotiana rustica	7	7	Solanaceae
Parthenium hysterophorus	7	7	Asteraceae
Persicaria lapathifolia lapathifolia	7	7	Polygonaceae
Picrasma quassioides	7	7	Simaroubaceae
Pieris japonica	7	7	Ericaceae
Pimenta racemosa	7	7	Myrtaceae
Pinus sylvestris	7	7	Pinaceae
Piper hispidum	7	7	Piperaceae
Pteridium aquilinum	7	7	Dennstaedtiaceae
Punica granatum	7	7	Lythraceae
Styphnolobium japonicum	7	7	Fabaceae
Teucrium chamaedrys	7	7	Lamiaceae
Thymus saturejoides	7	7	Lamiaceae
Trachyspermum ammi	7	7	Apiaceae
Acmella oleracea	6	6	Asteraceae
Actinidia chinensis	6	6	Actinidiaceae
Alpinia galanga	6	6	Zingiberaceae
Anabasis aphylla	6	6	Amaranthaceae
Annona cacans	6	6	Annonaceae
Aristolochia baetica	6	6	Aristolochiaceae
Artemisia argyi	6	6	Asteraceae
Artemisia giraldii	6	6	Asteraceae
Artemisia subdigitata	6	6	Asteraceae
Atractylodes lancea	6	6	Asteraceae
Azolla pinnata	6	6	Salviniaceae
Baccharis salicina	6	6	Asteraceae
Boswellia sacra	6	6	Burseraceae
Cedrela spp.	6	6	Meliaceae
Centaurium erythraea	6	6	Gentianaceae
Cinnamomum sieboldii	6	6	Lauraceae
Clerodendrum infortunatum	6	6	Lamiaceae
Cnidium monnieri	6	6	Apiaceae
Crotalaria juncea	6	6	Fabaceae
Dianthus caryophyllus	6	6	Caryophyllaceae
Echinacea purpurea	6	6	Asteraceae
Pontederia crassipes	6	6	Pontederiaceae
Eucalyptus sp.	6	6	Myrtaceae
Ficus elastica	6	6	Moraceae
Grindelia hirsutula	6	6	Asteraceae
Hedychium coronarium	6	6	Zingiberaceae
Holarrhena pubescens	6	6	Apocynaceae
Houttuynia cordata	6	6	Saururaceae
Justicia adhatoda	6	6	Acanthaceae
Launaea arborescens	6	6	Asteraceae
Laurus novocanariensis	6	6	Lauraceae
Leucaena leucocephala	6	6	Fabaceae
Leuzea carthamoides	6	6	Asteraceae
Lindera aggregata	6	6	Lauraceae
Lippia alba	6	6	Verbenaceae
Lycoris aurea	6	6	Amaryllidaceae
Melaleuca styphelioides	6	6	Myrtaceae
Myrica rubra	6	6	Myricaceae
Nardostachys jatamansi	6	6	Caprifoliaceae
Origanum acutidens	6	6	Lamiaceae
Piper aduncum	6	6	Piperaceae
Polygonatum sibiricum	6	6	Asparagaceae
Premna microphylla	6	6	Lamiaceae
Prosopis chinensis	6	6	Fabaceae
Pterocarya stenoptera	6	6	Juglandaceae
Rhododendron molle	6	6	Ericaceae
Rollinia sylvatica	6	6	Annonaceae
Ryania speciosa	6	6	Salicaceae
Salvia phlomoides	6	6	Lamiaceae
Salvia plebeia	6	6	Lamiaceae
Senna occidentalis	6	6	Fabaceae
Sinapis alba	6	6	Brassicaceae
Syzygium cumini	6	6	Myrtaceae
Tamarindus indica	6	6	Fabaceae
Trichilia casaretti	6	6	Meliaceae
Trichilia catigua	6	6	Meliaceae
Trichilia elegans	6	6	Meliaceae
Yucca periculosa	6	6	Asparagaceae
Zanthoxylum armatum	6	6	Rutaceae
Zataria multiflora	6	6	Lamiaceae
Agave sisalana	5	5	Asparagaceae
Ageratum houstonianum	5	5	Asteraceae
Alpinia calcarata	5	5	Zingiberaceae
Annona reticulata	5	5	Annonaceae
Artemisia dracunculus	5	5	Asteraceae
Artemisia princeps	5	5	Asteraceae
Artemisia umbrosa	5	5	Asteraceae
Asparagus officinalis	5	5	Asparagaceae
Balanites aegyptiaca	5	5	Zygophyllaceae
Cabralea canjerana	5	5	Meliaceae
Calceolaria talcana	5	5	Calceolariaceae
Calendula officinalis	5	5	Asteraceae
Carthamus tinctorius	5	5	Asteraceae
Citrullus colocynthis	5	5	Cucurbitaceae
Clerodendrum bungei	5	5	Lamiaceae
Clerodendrum trichotomum	5	5	Lamiaceae
Daphne odora	5	5	Thymelaeaceae
Derris elliptica	5	5	Fabaceae
Digitaria eriantha	5	5	Poaceae
Diospyros kaki	5	5	Ebenaceae
Duguetia lanceolata	5	5	Annonaceae
Epimedium sagittatum	5	5	Berberidaceae
Euphorbia esula	5	5	Euphorbiaceae
Heliotropium indicum	5	5	Boraginaceae
Ligusticum officinale	5	5	Apiaceae
Cucumis melo	5	5	Cucurbitaceae
Lythrum salicaria	5	5	Lythraceae
Nepeta racemosa	5	5	Lamiaceae
Olea europaea	5	5	Oleaceae
Paeonia suffruticosa	5	5	Paeoniaceae
Periploca sepium	5	5	Apocynaceae
Piper sarmentosum	5	5	Piperaceae
Ranunculus acris	5	5	Ranunculaceae
Rollinia mucosa	5	5	Annonaceae
Rumex acetosa	5	5	Polygonaceae
Salvia fruticosa	5	5	Lamiaceae
Salvia hydrangea	5	5	Lamiaceae
Salvia tomentosa	5	5	Lamiaceae
Sanguisorba officinalis	5	5	Rosaceae
Sapindus mukorossi	5	5	Sapindaceae
Sapium sebiferum	5	5	Euphorbiaceae
Schoenocaulon officinale	5	5	Melanthiaceae
Senna tora	5	5	Fabaceae
Sideritis tragoriganum	5	5	Lamiaceae
Solanum melongena	5	5	Solanaceae
Swertia chinensis	5	5	Gentianaceae
Tanacetum coccineum	5	5	Asteraceae
Tanacetum vulgare	5	5	Asteraceae
Thymus × citriodorus	5	5	Lamiaceae
Trichilia americana	5	5	Meliaceae
Urtica dioica	5	5	Urticaceae
Vincetoxicum hirundinaria	5	5	Apocynaceae
Wollastonia prostrata	5	5	Asteraceae
Zanthoxylum bungeanum	5	5	Rutaceae
Zanthoxylum piperitum	5	5	Rutaceae
Achillea spp.	4	4	Asteraceae
Agrimonia pilosa	4	4	Rosaceae
Ajuga reptans	4	4	Lamiaceae
Albizia saman	4	4	Fabaceae
Allium scorodoprasum	4	4	Amaryllidaceae
Alpinia officinarum	4	4	Zingiberaceae
Amyris balsamifera	4	4	Rutaceae
Aquilaria malaccensis	4	4	Thymelaeaceae
Argania spinosa	4	4	Sapotaceae
Artemisia campestris	4	4	Asteraceae
Artemisia cina	4	4	Asteraceae
Artemisia eriopoda	4	4	Asteraceae
Artemisia ludoviciana	4	4	Asteraceae
Artemisia mongolica	4	4	Asteraceae
Artemisia pontica	4	4	Asteraceae
Artemisia sieversiana	4	4	Asteraceae
Artemisia spicigera	4	4	Asteraceae
Astragalus glycyphyllos	4	4	Fabaceae
Baccharoides anthelmintica	4	4	Asteraceae
Baeckea frutescens	4	4	Myrtaceae
Berlinia grandiflora	4	4	Fabaceae
Bobgunnia madagascariensis	4	4	Fabaceae
Borago officinalis	4	4	Boraginaceae
Buddleja lindleyana	4	4	Scrophulariaceae
Buddleja madagascariensis	4	4	Scrophulariaceae
Caesalpinia spinosa	4	4	Fabaceae
Calophyllum inophyllum	4	4	Calophyllaceae
Cananga odorata	4	4	Annonaceae
Chamaecyparis obtusa	4	4	Cupressaceae
Chloranthus japonicus	4	4	Chloranthaceae
Chloroxylon swietenia	4	4	Rutaceae
Chrysanthemum indicum	4	4	Asteraceae
Cichorium intybus	4	4	Asteraceae
Citrus sp.	4	4	Rutaceae
Cleome viscosa	4	4	Cleomaceae
Combretum glutinosum	4	4	Combretaceae
Couroupita guianensis	4	4	Lecythidaceae
Crithmum maritimum	4	4	Apiaceae
Cryptomeria japonica	4	4	Cupressaceae
Cyrtomium fortunei	4	4	Dryopteridaceae
Datura innoxia	4	4	Solanaceae
Deinbollia saligna	4	4	Sapindaceae
Dichroa febrifuga	4	4	Hydrangeaceae
Diplotaxis tenuifolia	4	4	Brassicaceae
Dryopteris crassirhizoma	4	4	Dryopteridaceae
Echinacea pallida	4	4	Asteraceae
Entandrophragma angolense	4	4	Meliaceae
Eucalyptus microtheca	4	4	Myrtaceae
Excoecaria grahamii	4	4	Euphorbiaceae
Ferula galbaniflua	4	4	Apiaceae
Frangula crenata	4	4	Rhamnaceae
Garcinia smeathmanii	4	4	Clusiaceae
Geranium rosa	4	4	Geraniaceae
Ginkgo biloba	4	4	Ginkgoaceae
Glochidion puberum	4	4	Phyllanthaceae
Gossypium herbaceum	4	4	Malvaceae
Gossypium hirsutum	4	4	Malvaceae
Guiera senegalensis	4	4	Combretaceae
Heracleum persicum	4	4	Apiaceae
Hertia cheirifolia	4	4	Asteraceae
Hibiscus rosa-sinensis	4	4	Malvaceae
Illicium lanceolatum	4	4	Schisandraceae
Illicium pachyphyllum	4	4	Schisandraceae
Impatiens balsamina	4	4	Balsaminaceae
Inula helenium	4	4	Asteraceae
Iris dichotoma	4	4	Iridaceae
Juniperus virginiana	4	4	Cupressaceae
Levisticum officinale	4	4	Apiaceae
Lobelia chinensis	4	4	Campanulaceae
Lobelia siphilitica	4	4	Campanulaceae
Melaleuca viridiflora	4	4	Myrtaceae
Melilotus albus	4	4	Fabaceae
Mentha aquatica	4	4	Lamiaceae
Mentha sp.	4	4	Lamiaceae
Momordica cochinchinensis	4	4	Cucurbitaceae
Myrtillocactus geometrizans	4	4	Cactaceae
Nepeta cataria	4	4	Lamiaceae
Ononis spinosa	4	4	Fabaceae
Origanum compactum	4	4	Lamiaceae
Parthenium argentatum	4	4	Asteraceae
Paulownia tomentosa	4	4	Paulowniaceae
Pelargonium zonale	4	4	Geraniaceae
Petroselinum crispum	4	4	Apiaceae
Peumus boldus	4	4	Monimiaceae
Physalis alkekengi	4	4	Solanaceae
Pinus massoniana	4	4	Pinaceae
Polygonum aviculare	4	4	Polygonaceae
Pseudocedrela kotschyi	4	4	Meliaceae
Rhus chinensis	4	4	Anacardiaceae
Sambucus peruviana	4	4	Adoxaceae
Santolina africana	4	4	Asteraceae
Schisandra chinensis	4	4	Schisandraceae
Seseli pallasii	4	4	Apiaceae
Silphium perfoliatum	4	4	Asteraceae
Solanum asperolanatum	4	4	Solanaceae
Solanum delagoense	4	4	Solanaceae
Sphenoclea zeylanica	4	4	Sphenocleaceae
Strophanthus hispidus	4	4	Apocynaceae
Styrax officinalis	4	4	Styracaceae
Tetradenia multiflora	4	4	Lamiaceae
Thymbra spicata	4	4	Lamiaceae
Thymus mandschuricus	4	4	Lamiaceae
Thymus mongolicus	4	4	Lamiaceae
Toxicodendron vernicifluum	4	4	Anacardiaceae
Tridax procumbens	4	4	Asteraceae
Trigonella foenum-graecum	4	4	Fabaceae
Tropaeolum majus	4	4	Tropaeolaceae
Tylophora ovata	4	4	Apocynaceae
Valeriana officinalis	4	4	Caprifoliaceae
Visnaga daucoides	4	4	Apiaceae
Acmella paniculata	3	3	Asteraceae
Agave americana	3	3	Agavaceae
Ajuga chamaepitys	3	3	Lamiaceae
Ajuga integrifolia	3	3	Lamiaceae
Allamanda cathartica	3	3	Apocynaceae
Allium tuberosum	3	3	Amaryllidaceae
Amaranthus viridis	3	3	Amaranthaceae
Amorpha fruticosa	3	3	Fabaceae
Ampelopsis japonica	3	3	Vitaceae
Anthemis nobilis	3	3	Asteraceae
Apium graveolens	3	3	Apiaceae
Arctium lappa	3	3	Asteraceae
Aristolochia acuminata	3	3	Aristolochiaceae
Artemisia abrotanum	3	3	Asteraceae
Artemisia japonica	3	3	Asteraceae
Artemisia judaica	3	3	Asteraceae
Artemisia saissanica	3	3	Asteraceae
Artemisia tridentata	3	3	Asteraceae
Astragalus chinensis	3	3	Fabaceae
Betula platyphylla	3	3	Betulaceae
Bituminaria bituminosa	3	3	Fabaceae
Brucea javanica	3	3	Simaroubaceae
Bryonia dioica	3	3	Cucurbitaceae
Callistemon sieberi	3	3	Myrtaceae
Carthamus lanatus	3	3	Asteraceae
Chaenomeles sinensis	3	3	Rosaceae
Chamaecyparis pisifera	3	3	Cupressaceae
Chenopodium album	3	3	Amaranthaceae
Chenopodium quinoa	3	3	Amaranthaceae
Chrysanthemum spp.	3	3	Asteraceae
Citrus hystrix	3	3	Rutaceae
Clematis armandii	3	3	Ranunculaceae
Clematis chinensis	3	3	Ranunculaceae
Clematis vitalba	3	3	Ranunculaceae
Combretum indicum	3	3	Combretaceae
Commelina communis	3	3	Commelinaceae
Commiphora myrrha	3	3	Burseraceae
Consolida regalis	3	3	Ranunculaceae
Convolvulus arvensis	3	3	Convolvulaceae
Cosmos bipinnatus	3	3	Asteraceae
Cota tinctoria	3	3	Asteraceae
Cotinus coggygria	3	3	Anacardiaceae
Crateva religiosa	3	3	Capparaceae
Croton jatrophoides	3	3	Euphorbiaceae
Cupressus funebris	3	3	Cupressaceae
Cynomorium coccineum	3	3	Cynomoriaceae
Derris fordii	3	3	Fabaceae
Derris trifoliata	3	3	Fabaceae
Deverra scoparia	3	3	Apiaceae
Dioscorea polystachya	3	3	Dioscoreaceae
Dracocephalum foetidum	3	3	Lamiaceae
Drimys winteri	3	3	Winteraceae
Echinops sphaerocephalus	3	3	Asteraceae
Equisetum arvense	3	3	Equisetaceae
Erigeron annuus	3	3	Asteraceae
Eucalyptus approximans	3	3	Myrtaceae
Eucalyptus intertexta	3	3	Myrtaceae
Eucalyptus nicholii	3	3	Myrtaceae
Eucalyptus sargentii	3	3	Myrtaceae
Filipendula ulmaria	3	3	Rosaceae
Gaillardia picta	3	3	Asteraceae
Gaultheria sp.	3	3	Ericaceae
Glebionis coronaria	3	3	Asteraceae
Glechoma longituba	3	3	Lamiaceae
Glycyrrhiza glabra	3	3	Fabaceae
Gynura japonica	3	3	Asteraceae
Haplophyllum tuberculatum	3	3	Rutaceae
Helianthemum kahiricum	3	3	Cistaceae
Hyoscyamus niger	3	3	Solanaceae
Hypericum perforatum	3	3	Hypericaceae
Jatropha gossypiifolia	3	3	Euphorbiaceae
Larix kaempferi	3	3	Pinaceae
Lonchocarpus sp.	3	3	Fabaceae
Lonicera japonica	3	3	Caprifoliaceae
Luffa acutangula	3	3	Cucurbitaceae
Lupinus stipulatus	3	3	Fabaceae
Lychnophora ericoides	3	3	Asteraceae
Lygodium japonicum	3	3	Lygodiaceae
Lysimachia davurica	3	3	Primulaceae
Magnolia obovata	3	3	Magnoliaceae
Melaleuca armillaris	3	3	Myrtaceae
Mentha × rotundifolia	3	3	Lamiaceae
Neonauclea purpurea	3	3	Rubiaceae
Ocimum kilimandscharicum	3	3	Lamiaceae
Ohwia caudata	3	3	Fabaceae
Onopordum acanthium	3	3	Asteraceae
Opuntia dillenii	3	3	Cactaceae
Oxalis corniculata	3	3	Oxalidaceae
Pachyrhizus erosus	3	3	Fabaceae
Parkia biglobosa	3	3	Fabaceae
Pelargonium radens	3	3	Geraniaceae
Petasites hybridus	3	3	Asteraceae
Peucedanum ostruthium	3	3	Apiaceae
Phlogacanthus thyrsiformis	3	3	Acanthaceae
Phytolacca acinosa	3	3	Phytolaccaceae
Pinus tabuliformis	3	3	Pinaceae
Pistacia lentiscus	3	3	Anacardiaceae
Plectranthus sp.	3	3	Lamiaceae
Populus nigra	3	3	Salicaceae
Prosopis juliflora	3	3	Fabaceae
Psidium guajava	3	3	Myrtaceae
Pyrrosia drakeana	3	3	Polypodiaceae
Rheum coreanum	3	3	Polygonaceae
Rubia tinctorum	3	3	Rubiaceae
Rumex dentatus	3	3	Polygonaceae
Salvia candelabrum	3	3	Lamiaceae
Salvia glutinosa	3	3	Lamiaceae
Salvia microphylla	3	3	Lamiaceae
Salvia nemorosa	3	3	Lamiaceae
Sargentodoxa cuneata	3	3	Lardizabalaceae
Satureja sahendica	3	3	Lamiaceae
Schinus areira	3	3	Anacardiaceae
Scrophularia nodosa	3	3	Scrophulariaceae
Sedum roseum	3	3	Crassulaceae
Semiaquilegia adoxoides	3	3	Ranunculaceae
Sesamum indicum	3	3	Pedaliaceaae
Silene sussamyrica	3	3	Caryophyllaceae
Siparuna guianensis	3	3	Siparunaceae
Stachys byzantina	3	3	Lamiaceae
Tanacetum balsamita	3	3	Asteraceae
Tectona grandis	3	3	Lamiaceae
Zygophyllum album	3	3	Zygophyllaceae
Teucrium hircanicum	3	3	Lamiaceae
Thujopsis dolabrata	3	3	Cupressaceae
Thymus mastichina	3	3	Lamiaceae
Trichogonia villosa	3	3	Asteraceae
Typhonium trilobatum	3	3	Araceae
Valeriana jatamansi	3	3	Caprifoliaceae
Verbena hirta	3	3	Verbenaceae
Veronicastrum axillare	3	3	Plantaginaceae
Wikstroemia chamaedaphne	3	3	Thymelaeaceae
Woodwardia japonica	3	3	Blechnaceae
Zea diploperennis	3	3	Poaceae
Zinnia elegans	3	3	Asteraceae
Ziziphora clinopodioides	3	3	Lamiaceae
Abies sibirica	2	2	Pinaceae
Abrus precatorius	2	2	Fabaceae
Acacia saligna	2	2	Fabaceae
Acacia vestita	2	2	Fabaceae
Acanthospermum hispidum	2	2	Asteraceae
Achillea arabica	2	2	Asteraceae
Achillea ptarmica	2	2	Asteraceae
Aconitum apetalum	2	2	Ranunculaceae
Aconitum franchetii	2	2	Ranunculaceae
Actaea elata	2	2	Ranunculaceae
Ageratina adenophora	2	2	Asteraceae
Akebia trifoliata	2	2	Lardizabalaceae
Alangium platanifolium	2	2	Cornaceae
Alpinia conchigera	2	2	Zingiberaceae
Amaranthus sp.	2	2	Amaranthaceae
Ambrosia artemisiifolia	2	2	Asteraceae
Amorphophallus konjac	2	2	Araceae
Anagallis arvensis	2	2	Primulaceae
Aniba puchury-minor	2	2	Lauraceae
Annona coriacea	2	2	Annonaceae
Anthriscus cerefolium	2	2	Apiaceae
Anthriscus sylvestris	2	2	Apiaceae
Artemisia arborescens	2	2	Asteraceae
Artemisia nilagirica	2	2	Asteraceae
Artemisia pallens	2	2	Asteraceae
Aster indamellus	2	2	Asteraceae
Austroeupatorium inulifolium	2	2	Asteraceae
Banara guianensis	2	2	Salicaceae
Banara nitida	2	2	Salicaceae
Bauhinia variegata	2	2	Fabaceae
Bidens bipinnata	2	2	Asteraceae
Blepharis linariifolia	2	2	Acanthaceae
Blepharis sp.	2	2	Acanthaceae
Bletilla striata	2	2	Orchidaceae
Blumea oloptera	2	2	Asteraceae
Bougainvillea glabra	2	2	Nyctaginaceae
Bougainvillea spectabilis	2	2	Nyctaginaceae
Breynia retusa	2	2	Phyllanthaceae
Buphthalmum salicifolium	2	2	Asteraceae
Campanula rotundifolia	2	2	Campanulaceae
Canavalia ensiformis	2	2	Fabaceae
Capsella bursa-pastoris	2	2	Apiaceae
Carissa carandas	2	2	Apocynaceae
Carthamus oxyacantha	2	2	Asteraceae
Cassia fistula	2	2	Fabaceae
Catalpa ovata	2	2	Bignoniaceae
Cayratia japonica	2	2	Vitaceae
Cedrela salvadorensis	2	2	Meliaceae
Cedrus deodara	2	2	Pinaceae
Celosia trigyna	2	2	Amaranthaceae
Centaurea benedicta	2	2	Asteraceae
Centella asiatica	2	2	Apiaceae
Chamaecrista mimosoides	2	2	Fabaceae
Chelidonium majus	2	2	Papaveraceae
Chenopodium bonus-henricus	2	2	Amaranthaceae
Chrozophora oblongifolia	2	2	Euphorbiaceae
Chrysopogon zizanioides	2	2	Poaceae
Cibotium barometz	2	2	Cibotiaceae
Cinnamomum glanduliferum	2	2	Lauraceae
Cistus ladanifer	2	2	Cistaceae
Clausena pentaphylla	2	2	Rutaceae
Clavija weberbaueri	2	2	Primulaceae
Cleistanthus collinus	2	2	Phyllanthaceae
Clinopodium acinos	2	2	Lamiaceae
Clinopodium nepeta	2	2	Lamiaceae
Clinopodium umbrosum	2	2	Lamiaceae
Cnidoscolus aconitifolius	2	2	Euphorbiaceae
Convolvulus krauseanus	2	2	Convolvulaceae
Convolvulus lineatus	2	2	Convolvulaceae
Copaifera duckei	2	2	Fabaceae
Copaifera langsdorffii	2	2	Fabaceae
Corchorus sp.	2	2	Malvaceae
Crotalaria spectabilis	2	2	Fabaceae
Croton bonplandianus	2	2	Euphorbiaceae
Cucurbita moschata	2	2	Cucurbitaceae
Curatella americana	2	2	Dilleniaceae
Curcuma zedoaria	2	2	Zingiberaceae
Cyanus segetum	2	2	Asteraceae
Cynanchum auriculatum	2	2	Apocynaceae
Cynanchum mongolicum	2	2	Apocynaceae
Cynodon dactylon	2	2	Poaceae
Cyperus rotundus	2	2	Cyperaceae
Dalbergia sissoo	2	2	Fabaceae
Dasiphora fruticosa	2	2	Rosaceae
Delphinium staphisagria	2	2	Ranunculaceae
Dermatophyllum secundiflorum	2	2	Fabaceae
Desmodium zangelicum	2	2	Fabaceae
Dictamnus albus	2	2	Rutaceae
Dorycnium graecum	2	2	Fabaceae
Drimia indica	2	2	Asparagaceae
Dryopteris filix-mas	2	2	Dryopteridaceae
Duchesnea indica	2	2	Rosaceae
Echinocoryne holosericea	2	2	Asteraceae
Echium vulgare	2	2	Boraginaceae
Ehretia dicksonii	2	2	Ehretiaceae
Eryngium foetidum	2	2	Apiaceae
Eucalyptus gomphocephala	2	2	Myrtaceae
Eucalyptus melliodora	2	2	Myrtaceae
Eucalyptus polybractea	2	2	Myrtaceae
Eucalyptus radiata	2	2	Myrtaceae
Eucalyptus robusta	2	2	Myrtaceae
Eucalyptus smithii	2	2	Myrtaceae
Eugenia egensis	2	2	Myrtaceae
Eupatorium cannabinum	2	2	Asteraceae
Eupatorium hyssopifolium	2	2	Asteraceae
Euphorbia kansui	2	2	Euphorbiaceae
Euphorbia pulcherrima	2	2	Euphorbiaceae
Euscaphis japonica	2	2	Staphyleaceae
Ferula gumosa	2	2	Apiaceae
Ficus exasperata	2	2	Moraceae
Firmiana simplex	2	2	Malvaceae
Galium verticillatum	2	2	Rubiaceae
Gardenia jasminoides	2	2	Rubiaceae
Gaultheria procumbens	2	2	Ericaceae
Gilia capitata	2	2	Polemoniaceae
Globularia alypum	2	2	Plantaginaceae
Gloriosa superba	2	2	Colchicaceae
Gossypium sp.	2	2	Malvaceae
Helichrysum litoreum	2	2	Asteraceae
Heracleum sphondylium	2	2	Apiaceae
Hibiscus sp.	2	2	Malvaceae
Humulus lupulus	2	2	Cannabaceae
Hypericum montanum	2	2	Hypericaceae
Inula auriculata	2	2	Asteraceae
Inula racemosa	2	2	Asteraceae
Ipomoea asarifolia	2	2	Convolvulaceae
Ipomoea carnea	2	2	Convolvulaceae
Ipomoea murucoides	2	2	Convolvulaceae
Ipomoea sp.	2	2	Convolvulaceae
Jacobaea maritima	2	2	Asteraceae
Juniperus chinensis	2	2	Cupressaceae
Juniperus oxycedrus	2	2	Cupressaceae
Juniperus phoenicea	2	2	Cupressaceae
Laportea interrupta	2	2	Urticaceae
Lapsana communis	2	2	Asteraceae
Laurelia sempervirens	2	2	Atherospermataceae
Lepidium draba	2	2	Brassicaceae
Leptospermum petersonii	2	2	Myrtaceae
Limnanthes alba	2	2	Limnanthaceae
Limonia acidissima	2	2	Rutaceae
Lippia origanoides	2	2	Verbenaceae
Liquidambar formosana	2	2	Altingiaceae
Litsea pungens	2	2	Lauraceae
Litsea salicifolia	2	2	Lauraceae
Lolium multiflorum	2	2	Poaceae
Lorentzianthus viscidus	2	2	Asteraceae
Lupinus aschenbornii	2	2	Fabaceae
Lupinus montanus	2	2	Fabaceae
Lychnophora ramosissima	2	2	Asteraceae
Lythrum virgatum	2	2	Lythraceae
Magnolia alba	2	2	Magnoliaceae
Mahonia bealei	2	2	Berberidaceae
Manihot esculenta	2	2	Euphorbiaceae
Mayna parvifolia	2	2	Salicaceae
Maytenus disticha	2	2	Celastraceae
Maytenus sp.	2	2	Celastraceae
Maytenus spp.	2	2	Celastraceae
Melaleuca citrina	2	2	Myrtaceae
Melaleuca quinquenervia	2	2	Myrtaceae
Melia sp.	2	2	Meliaceae
Melissa officinalis	2	2	Lamiaceae
Menispermum dauricum	2	2	Menispermaceae
Mentha saturejoides	2	2	Lamiaceae
Mentha suaveolens	2	2	Lamiaceae
Mentha virescens	2	2	Lamiaceae
Metaplexis japonica	2	2	Apocynaceae
Millettia ferruginea	2	2	Fabaceae
Morinda citrifolia	2	2	Rubiaceae
Moringa pterygosperma	2	2	Moringaceae
Murraya koenigii	2	2	Rutaceae
Myrcianthes fragrans	2	2	Myrtaceae
Nicotiana plumbaginifolia	2	2	Solanaceae
Ocimum kenyense	2	2	Lamiaceae
Onobrychis arenaria	2	2	Fabaceae
Onosma visianii	2	2	Boraginaceae
Opilia amentacea	2	2	Opiliaceae
Origanum dictamnus	2	2	Lamiaceae
Origanum minutiflorum	2	2	Lamiaceae
Oxera splendida	2	2	Lamiaceae
Paederia foetida	2	2	Rubiaceae
Pancratium maritimum	2	2	Amaryllidaceae
Pastinaca sativa	2	2	Apiaceae
Pavonia procumbens	2	2	Malvaceae
Pergularia daemia	2	2	Apocynaceae
Persicaria lapathifolia	2	2	Polygonaceae
Persicaria longiseta	2	2	Polygonaceae
Phaseolus lunatus	2	2	Fabaceae
Photinia bodinieri	2	2	Rosaceae
Phyllanthus emblica	2	2	Phyllanthaceae
Phytolacca dodecandra	2	2	Phytolaccaceae
Picea abies	2	2	Pinaceae
Piloitigma vetilicolin	2	2	Fabaceae
Piper augustum	2	2	Piperaceae
Piper retrofractum	2	2	Piperaceae
Piper tuberculatum	2	2	Piperaceae
Pistacia terebinthus	2	2	Anacardiaceae
Plectranthus spectabilis	2	2	Lamiaceae
Plectrocarpa sarmientoi	2	2	Zygophyllaceae
Pluchea dioscoridis	2	2	Asteraceae
Pogostemon parviflorus	2	2	Lamiaceae
Polygala comosa	2	2	Polygalaceae
Polygonum pubescens	2	2	Polygonaceae
Potentilla argentea	2	2	Rosaceae
Potentilla erecta	2	2	Rosaceae
Prangos acaulis	2	2	Apiaceae
Protium bahianum	2	2	Burseraceae
Pyrenacantha staudtii	2	2	Icacinaceae
Pyrethrum corymbosum	2	2	Asteraceae
Quassia amara	2	2	Simaroubaceae
Reseda odorata	2	2	Resedaceae
Rohdea japonica	2	2	Asparagaceae
Rubia cordifolia	2	2	Rubiaceae
Rubus parvifolius	2	2	Rosaceae
Ruta chalepensis	2	2	Rutaceae
Salvia abrotanoides	2	2	Lamiaceae
Salvia ballotiflora	2	2	Lamiaceae
Salvia blancoana	2	2	Lamiaceae
Salvia limbata	2	2	Lamiaceae
Salvia multicaulis	2	2	Lamiaceae
Salvia splendens	2	2	Lamiaceae
Salvia umbratica	2	2	Lamiaceae
Sambucus ebulus	2	2	Adoxaceae
Santalum album	2	2	Santalaceae
Santolina chamaecyparissus	2	2	Asteraceae
Sassafras albidum	2	2	Lauraceae
Satureja isophylla	2	2	Lamiaceae
Aucklandia costus	2	2	Asteraceae
Schima superba	2	2	Theaceae
Schinus molle	2	2	Anacardiaceae
Senecio salignus	2	2	Asteraceae
Senecio scandens	2	2	Asteraceae
Senecio sudeticus	2	2	Asteraceae
Shorea robusta	2	2	Dipterocarpaceae
Sida cordifolia	2	2	Malvaceae
Siparuna poeppigii	2	2	Siparunaceae
Siphoneugena densiflora	2	2	Myrtaceae
Smilax glabra	2	2	Smilacaceae
Smyrnium olusatrum	2	2	Apiaceae
Solanum dulcamara	2	2	Solanaceae
Solanum pseudocapsicum	2	2	Solanaceae
Solenostemma argel	2	2	Apocynaceae
Sonchus oleraceus	2	2	Asteraceae
Spathodea campanulata	2	2	Bignoniaceae
Spermacoce radiata	2	2	Rubiaceae
Macrochloa tenacissima	2	2	Poaceae
Styrax benzoin	2	2	Styracaceae
Symphytum officinale	2	2	Boraginaceae
Tagetes tenuifolia	2	2	Asteraceae
Tagetes terniflora	2	2	Asteraceae
Tanacetum bipinnatum	2	2	Asteraceae
Tanacetum parthenium	2	2	Asteraceae
Taraxacum officinale	2	2	Asteraceae
Terminalia catappa	2	2	Combretaceae
Thymbra spp.	2	2	Lamiaceae
Thymus persicus	2	2	Lamiaceae
Thymus zygis	2	2	Lamiaceae
Toona ciliata	2	2	Meliaceae
Trichilia martiana	2	2	Meliaceae
Trifolium arvense	2	2	Fabaceae
Unknown2	2	2	Unknown2
Urtica pilulifera	2	2	Urticaceae
Veronica officinalis	2	2	Plantaginaceae
Vincetoxicum scandens	2	2	Apocynaceae
Vitex polygama	2	2	Lamiaceae
Vitex sp.	2	2	Lamiaceae
Vitis vinifera	2	2	Vitaceae
Waltheria indica	2	2	Malvaceae
Xeranthemum cylindraceum	2	2	Asteraceae
Xylopia brasiliensis	2	2	Annonaceae
Xylopia sericea	2	2	Annonaceae
Zanthoxylum dimorphophyllum	2	2	Rutaceae
Zanthoxylum simulans	2	2	Rutaceae
Ziziphus mucronata	2	2	Rhamnaceae
Abelmoschus sp.	1	1	Malvaceae
Abies alba	1	1	Pinaceae
Abies grandis	1	1	Pinaceae
Abutilon theophrasti	1	1	Malvaceae
Acacia auriculiformis	1	1	Fabaceae
Acer campestre	1	1	Sapindaceae
Acer capillipes	1	1	Sapindaceae
Acer platanoides	1	1	Sapindaceae
Achillea ageratum	1	1	Asteraceae
Achillea collina	1	1	Asteraceae
Achillea fragrantissima	1	1	Asteraceae
Achillea nobilis	1	1	Asteraceae
Achillea santolinoides	1	1	Asteraceae
Achillea tenuifolia	1	1	Asteraceae
Achyranthes aspera	1	1	Amaranthaceae
Achyrocline satureioides	1	1	Asteraceae
Aconitum carmichaeli	1	1	Ranunculaceae
Aconitum nagarum	1	1	Ranunculaceae
Aconitum soongaricum	1	1	Ranunculaceae
Acroptilon repens	1	1	Asteraceae
Adenium sp.	1	1	Apocynaceae
Adonis scrobiculata	1	1	Ranunculaceae
Aegle marmelos	1	1	Rutaceae
Aegopodium podagraria	1	1	Apiaceae
Aeollanthus pubescens	1	1	Lamiaceae
Aeollanthus suaveolens	1	1	Lamiaceae
Agastache foeniculum	1	1	Lamiaceae
Agathosma betulina	1	1	Rutaceae
Agave amica	1	1	Asparagaceae
Ageratina aromatica	1	1	Asteraceae
Ageratum fastigiatum	1	1	Asteraceae
Ajania fastigiata	1	1	Asteraceae
Ajuga australis	1	1	Lamiaceae
Albizia julibrissin	1	1	Fabaceae
Alchornea glandulosa	1	1	Euphorbiaceae
Allium fistulosum	1	1	Amaryllidaceae
Allium galanthum	1	1	Amaryllidaceae
Allium obliquum	1	1	Amaryllidaceae
Aloysia citriodora	1	1	Verbenaceae
Aloysia polystachya	1	1	Verbenaceae
Alpinia globosa	1	1	Zingiberaceae
Alvaradoa subovata	1	1	Picramniaceae
Ambrosia tenuifolia	1	1	Asteraceae
Amethystea caerulea	1	1	Lamiaceae
Ammi majus	1	1	Apiaceae
Ammopiptanthus nanus	1	1	Fabaceae
Amomum subulatum	1	1	Zingiberaceae
Amorpha canescens	1	1	Fabaceae
Anabasis setifera	1	1	Amaranthaceae
Anacardium occidentale	1	1	Anacardiaceae
Anaphalis roseoalba	1	1	Asteraceae
Angelica decurrens	1	1	Apiaceae
Angelica pubescens	1	1	Apiaceae
Aniba rosaeodora	1	1	Lauraceae
Annona atemoya	1	1	Annonaceae
Annona dioica	1	1	Annonaceae
Annona glabra	1	1	Annonaceae
Annona dolabripetala	1	1	Annonaceae
Annona vepretorum	1	1	Annonaceae
Anthemis arvensis	1	1	Asteraceae
Anthochlamis tianschanica	1	1	Chenopodiaceae
Apium nodiflorum	1	1	Apiaceae
Araucaria columnaris	1	1	Araucariaceae
Argyreia nervosa	1	1	Convolvulaceae
Artabotrys hexapetalus	1	1	Annonaceae
Artemisia afra	1	1	Asteraceae
Artemisia aschurbajewii	1	1	Asteraceae
Artemisia compacta	1	1	Asteraceae
Artemisia oliveriana	1	1	Asteraceae
Artemisia pauciflora	1	1	Asteraceae
Artemisia spp.	1	1	Asteraceae
Artemisia verlotiorum	1	1	Asteraceae
Arum korolkowii	1	1	Araceae
Asarum europaeum	1	1	Aristolochiaceae
Asarum heterotropoides	1	1	Aristolochiaceae
Asarum sieboldii	1	1	Aristolochiaceae
Asimina triloba	1	1	Annonaceae
Asparagus cochinchinensis	1	1	Asparagaceae
Asplenium platyneuron	1	1	Aspleniaceae
Astragalus glycyphylloides	1	1	Fabaceae
Astrantia major	1	1	Apiaceae
Atalantia monophylla	1	1	Rutaceae
Athamanta haynaldii	1	1	Apiaceae
Atraphaxis toktogulicum	1	1	Polygonaceae
Austrobrickellia arnottii	1	1	Asteraceae
Baccharis coridifolia	1	1	Asteraceae
Baccharis flabellata	1	1	Asteraceae
Baccharis genistelloides	1	1	Asteraceae
Baccharis trimera	1	1	Asteraceae
Ballota hirsuta	1	1	Lamiaceae
Barbarea vulgaris	1	1	Brassicaceae
Bassia scoparia	1	1	Amaranthaceae
Bauhinia forficata	1	1	Fabaceae
Berberis iliensis	1	1	Berberidaceae
Bifora radians	1	1	Apiaceae
Bixa orellana	1	1	Bixaceae
Bomarea nivea	1	1	Alstroemeriaceae
Borrelia sp.	1	1	Spirochaetaceae
Boswellia dalzielii	1	1	Burseraceae
Boswellia serrata	1	1	Burseraceae
Bowdichia virgilioides	1	1	Fabaceae
Brassica napus	1	1	Brassicaceae
Brassica oleracea	1	1	Brassicaceae
Brassica sp.	1	1	Brassicaceae
Brassica spp.	1	1	Brassicaceae
Buddleja davidii	1	1	Scrophulariaceae
Buddleja officinalis	1	1	Scrophulariaceae
Bupleurum falcatum	1	1	Apiaceae
Bursera copallifera	1	1	Burseraceae
Bursera graveolens	1	1	Burseraceae
Bursera lancifolia	1	1	Burseraceae
Caesalpinia crista	1	1	Fabaceae
Caesulia axillaris	1	1	Asteraceae
Calceolaria andina	1	1	Calceolariaceae
Calendula arvensis	1	1	Asteraceae
Callicarpa pedunculata	1	1	Lamiaceae
Calocedrus macrolepis	1	1	Cupressaceae
Calycophyllum spruceanum	1	1	Rubiaceae
Campanula rapunculoides	1	1	Campanulaceae
Canarium luzonicum	1	1	Burseraceae
Capparis cantoniensis	1	1	Capparaceae
Capsicum baccatum	1	1	Solanaceae
Capsicum chinense	1	1	Solanaceae
Casimiroa edulis	1	1	Rutaceae
Castela coccinea	1	1	Simaroubaceae
Casuarina equisetifolia	1	1	Casuarinaceae
Cedrela dugesii	1	1	Meliaceae
Cedrus atlantica	1	1	Pinaceae
Celastrus orbiculatus	1	1	Celastraceae
Centaurea jacea	1	1	Asteraceae
Centaurea phrygia	1	1	Asteraceae
Centaurea scabiosa	1	1	Asteraceae
Centrosema pubescens	1	1	Fabaceae
Ceratodon purpureus	1	1	Ditricaceae
Cestrum parqui	1	1	Solanaceae
Chaerophyllum hirsutum	1	1	Apiaceae
Chenopodium sp.	1	1	Amaranthaceae
Chondrilla juncea	1	1	Asteraceae
Chromolaena chaseae	1	1	Asteraceae
Chrysanthemum morifolium	1	1	Asteraceae
Cicer arietinum	1	1	Fabaceae
Cinnamomum osmophloeum	1	1	Lauraceae
Cipadessa baccifera	1	1	Meliaceae
Cirsium arvense	1	1	Asteraceae
Citrus trifoliata	1	1	Rutaceae
Citrus x clementina	1	1	Rutaceae
Clausena excavata	1	1	Rutaceae
Clematis glauca	1	1	Ranunculaceae
Clematis orientalis	1	1	Ranunculaceae
Cleome amblyocarpa	1	1	Cleomaceae
Cleome monophylla	1	1	Cleomaceae
Clerodendrum floribundum	1	1	Lamiaceae
Clerodendrum tomentosum	1	1	Lamiaceae
Clerodendrum tracyanum	1	1	Lamiaceae
Clinopodium vulgare	1	1	Lamiaceae
Cocos nucifera	1	1	Arecaceae
Codonopsis clematidea	1	1	Campanulaceae
Coffea canephora	1	1	Rubiaceae
Cola nitida	1	1	Malvaceae
Colocasia esculenta	1	1	Araceae
Condalia microphylla	1	1	Rhamnaceae
Consolida ajacis	1	1	Ranunculaceae
Convallaria majalis	1	1	Asparagaceae
Copaifera reticulata	1	1	Fabaceae
Cordia curassavica	1	1	Ehretiaceae
Cordia myxa	1	1	Ehretiaceae
Crambe hispanica	1	1	Brassicaceae
Crassocephalum crepidioides	1	1	Asteraceae
Crescentia alata	1	1	Bignoniaceae
Croton eluteria	1	1	Euphorbiaceae
Croton macrostachyus	1	1	Euphorbiaceae
Croton niveus	1	1	Euphorbiaceae
Croton regelianus	1	1	Euphorbiaceae
Cryptocarya agathophylla	1	1	Lauraceae
Cupressus macrocarpa	1	1	Cupressaceae
Cyanus montanus	1	1	Asteraceae
Cyperus scariosus	1	1	Cyperaceae
Decalepis hamiltonii	1	1	Apocynaceae
Delphinium yunnanense	1	1	Ranunculaceae
Dentella repens	1	1	Rubiaceae
Dianella ensifolia	1	1	Asphodelaceae
Dictamnus dasycarpus	1	1	Rutaceae
Dimorphandra mollis	1	1	Fabaceae
Dioscorea bulbifera	1	1	Dioscoreaceae
Dioscorea cayennensis	1	1	Dioscoreaceae
Dioscorea nipponica	1	1	Dioscoreaceae
Diplazium pycnocarpon	1	1	Athyriaceae
Dipterocarpus turbinatus	1	1	Dipterocarpaceae
Dipteryx odorata	1	1	Fabaceae
Dittrichia viscosa	1	1	Asteraceae
Dracocephalum kotschyi	1	1	Lamiaceae
Dracocephalum moldavica	1	1	Lamiaceae
Drimys aromatica	1	1	Winteraceae
Duguetia arenicola	1	1	Annonaceae
Duranta erecta	1	1	Verbenaceae
Echium plantagineum	1	1	Boraginaceae
Elaeagnus angustifolia	1	1	Elaeagnaceae
Enterolobium contortisiliquum	1	1	Fabaceae
Eragrostis amabilis	1	1	Poaceae
Eremanthus arboreus	1	1	Asteraceae
Eremanthus elaeagnus	1	1	Asteraceae
Erigeron bonariensis	1	1	Asteraceae
Eriocephalus punctulatus	1	1	Asteraceae
Erythrina variegata	1	1	Fabaceae
Erythrophleum suaveolens	1	1	Fabaceae
Eucalyptus benthamii	1	1	Myrtaceae
Eucalyptus dives	1	1	Myrtaceae
Eucalyptus dunnii	1	1	Myrtaceae
Eucalyptus hybrida	1	1	Myrtaceae
Eucalyptus oleosa	1	1	Myrtaceae
Eucalyptus torquata	1	1	Myrtaceae
Eucalyptus urophylla	1	1	Myrtaceae
Eucalyptus viminalis	1	1	Myrtaceae
Eugenia uniflora	1	1	Myrtaceae
Euphorbia cyparissias	1	1	Euphorbiaceae
Euphorbia ferganensis	1	1	Euphorbiaceae
Fagopyrum esculentum	1	1	Polygonaceae
Falcaria vulgaris	1	1	Apiaceae
Ferula foetidissima	1	1	Apiaceae
Ferula inciso-serrata	1	1	Apiaceae
Ferula microcarpum	1	1	Apiaceae
Flueggea virosa	1	1	Phyllanthaceae
Fokienia hodginsii	1	1	Cupressaceae
Forsythia koreana	1	1	Oleaceae
Fragaria spp.	1	1	Rosaceae
Fridericia chica	1	1	Bignoniaceae
Galega officinalis	1	1	Fabaceae
Galium aparine	1	1	Rubiaceae
Galium sylvaticum	1	1	Rubiaceae
Galium verum	1	1	Rubiaceae
Garcinia kola	1	1	Clusiaceae
Gaultheria fragrantissima	1	1	Ericaceae
Gelsemium elegans	1	1	Gelsemiaceae
Genista tridentata	1	1	Fabaceae
Geranium maculatum	1	1	Geraniaceae
Geranium sp.	1	1	Geraniaceae
Gerbera piloselloides	1	1	Asteraceae
Geum urbanum	1	1	Rosaceae
Glebionis coronaria	1	1	Asteraceae
Gleditsia sp.	1	1	Fabaceae
Gliricidia maculata	1	1	Fabaceae
Glossocarya calcicola	1	1	Lamiaceae
Glossocarya hemiderma	1	1	Lamiaceae
Glycyrrhiza uralensis	1	1	Fabaceae
Gmelina leichardtii	1	1	Lamiaceae
Grevillea rivularis	1	1	Proteaceae
Grindelia squarrosa	1	1	Asteraceae
Guatteria australis	1	1	Annonaceae
Guizotia abyssinica	1	1	Asteraceae
Gymnosporia senegalensis	1	1	Celastraceae
Handelia trichophylla	1	1	Asteraceae
Hedychium spicatum	1	1	Zingiberaceae
Hedysarum daraut-kurganicum	1	1	Fabaceae
Hedysarum minjanense	1	1	Fabaceae
Helenium sp.	1	1	Asteraceae
Helianthemum nummularium	1	1	Cistaceae
Helianthus angustifolius	1	1	Asteraceae
Helichrysum bracteiferum	1	1	Asteraceae
Hemiandra australis	1	1	Lamiaceae
Hemiandra leiantha	1	1	Lamiaceae
Hemiandra pungens	1	1	Lamiaceae
Hemigenia humilis	1	1	Lamiaceae
Hemigenia sericea	1	1	Lamiaceae
Hemigenia westringioides	1	1	Lamiaceae
Hemiphora bartlingii	1	1	Lamiaceae
Hepatica nobilis	1	1	Ranunculaceae
Heracleum dissectum	1	1	Apiaceae
Hieracium dschirgalanicum	1	1	Asteraceae
Hura crepitans	1	1	Euphorbiaceae
Hymenaea courbaril	1	1	Fabaceae
Hypericum androsaemum	1	1	Hypericaceae
Hyssopus seravschanicus	1	1	Lamiaceae
Ilex chinensis	1	1	Aquifoliaceae
Imperata cylindrica	1	1	Poaceae
Inula magnifica	1	1	Asteraceae
Ipomoea pauciflora	1	1	Convolvulaceae
Iris halophila	1	1	Iridaceae
Iris japonica	1	1	Iridaceae
Jacaranda mimosifolia	1	1	Bignoniaceae
Jacaranda obtusifolia	1	1	Bignoniaceae
Jasminum arborescens	1	1	Oleaceae
Juglans mandshurica	1	1	Juglandaceae
Juniperus brevifolia	1	1	Cupressaceae
Juniperus sabina	1	1	Cupressaceae
Juniperus saltuaria	1	1	Cupressaceae
Juniperus squamata	1	1	Cupressaceae
Jurinea capusii	1	1	Asteraceae
Kadsura heteroclita	1	1	Schisandraceae
Kunzea ericoides	1	1	Myrtaceae
Lachnostachys eriobotrya	1	1	Lamiaceae
Lamium galeobdolon	1	1	Lamiaceae
Lamyropappus schakaptaricus	1	1	Asteraceae
Larix decidua	1	1	Pinaceae
Lathyrus pratensis	1	1	Fabaceae
Lathyrus tuberosus	1	1	Fabaceae
Laurus azorica	1	1	Lauraceae
Lavandula canariensis	1	1	Lamiaceae
Lavandula dentata	1	1	Lamiaceae
Lavandula intermedia	1	1	Lamiaceae
Lavandula spp.	1	1	Lamiaceae
Lavandula viridis	1	1	Lamiaceae
Lembotropis nigricans	1	1	Fabaceae
Leonurus turkestanicus	1	1	Lamiaceae
Lepidaploa lilacina	1	1	Asteraceae
Lepidaploa rufogrisea	1	1	Asteraceae
Lepidium chalepense	1	1	Brassicaceae
Lepidium latifolium	1	1	Brassicaceae
Lepidium ruderale	1	1	Brassicaceae
Lepidolopsis pseudoachillea	1	1	Asteraceae
Leptospermum scoparium	1	1	Myrtaceae
Leucas aspera	1	1	Lamiaceae
Leucas cephalotes	1	1	Lamiaceae
Limonium tianschanicum	1	1	Plumbaginaceae
Linaria saxatilis	1	1	Plantaginaceae
Liquidambar orientalis	1	1	Altingiaceae
Lonchocarpus laxiflorus	1	1	Fabaceae
Lotus corniculatus	1	1	Fabaceae
Lychnophora sp.	1	1	Asteraceae
Lycopersicon hirsutum	1	1	Solanaceae
Lycopus australis	1	1	Lamiaceae
Magonia pubescens	1	1	Sapindaceae
Mallotus philippensis	1	1	Euphorbiaceae
Malva pusilla	1	1	Malvaceae
Malva sylvestris	1	1	Malvaceae
Matthiola longipetala	1	1	Brassicaceae
Maxillaria aggregata	1	1	Orchidaceae
Maytenus boaria	1	1	Celastraceae
Mediasia macrophylla	1	1	Apiaceae
Medicago falcata	1	1	Fabaceae
Medicago minima	1	1	Fabaceae
Melaleuca cajuputi	1	1	Myrtaceae
Melaleuca dissitiflora	1	1	Myrtaceae
Melaleuca linariifolia	1	1	Myrtaceae
Melaleuca teretifolia	1	1	Myrtaceae
Melaleuca uncinata	1	1	Myrtaceae
Mentha cardiaca	1	1	Lamiaceae
Microcorys capitata	1	1	Lamiaceae
Microcorys sp.	1	1	Lamiaceae
Mikania nummularia	1	1	Asteraceae
Mimosa pudica	1	1	Fabaceae
Monarda fistulosa	1	1	Lamiaceae
Morinda coreia	1	1	Rubiaceae
Musa × paradisiaca	1	1	Musaceae
Musa sp.	1	1	Musaceae
Myrocarpus fastigiatus	1	1	Fabaceae
Myroxylon balsamum	1	1	Fabaceae
Nandina domestica	1	1	Berberidaceae
Nasturtium officinale	1	1	Brassicaceae
Nelumbo nucifera	1	1	Nelumbonaceae
Nepeta nuda	1	1	Lamiaceae
Nicotiana sp.	1	1	Solanaceae
Not defined	1	1	Not defined
Nyctanthes arbor-tristis	1	1	Oleaceae
Ochroma pyramidale	1	1	Malvaceae
Ocimum sp.	1	1	Lamiaceae
Ocimum spp.	1	1	Lamiaceae
Onoclea sensibilis	1	1	Onocleaceae
Origanum dayi	1	1	Lamiaceae
Orlaya grandiflora	1	1	Apiaceae
Ormenis multicaulis	1	1	Asteraceae
Orostachys fimbriata	1	1	Crassulaceae
Oryza sativa	1	1	Poaceae
Osmanthus fragrans	1	1	Oleaceae
Ostericum grosseserratum	1	1	Apiaceae
Otostelgia olgae	1	1	Lamiaceae
Oxandra xylopioides	1	1	Annonaceae
Oxytropis rosea	1	1	Fabaceae
Palicourea goyazensis	1	1	Rubiaceae
Panax ginseng	1	1	Araliaceae
Papaver pavoninum	1	1	Papaveraceae
Papaver refractum	1	1	Papaveraceae
Papaver somniferum	1	1	Papaveraceae
Paphiopedilum insigne	1	1	Orchidaceae
Pectis brevipedunculata	1	1	Asteraceae
Pectis oligocephala	1	1	Asteraceae
Pelargonium inquinans	1	1	Geraniaceae
Peltophorum dubium	1	1	Fabaceae
Peristrophe bicalyculata	1	1	Acanthaceae
Persicaria orientalis	1	1	Polygonaceae
Petiveria alliacea	1	1	Phytolaccaceae
Phacelia tanacetifolia	1	1	Boraginaceae
Phyllanthus amarus	1	1	Phyllanthaceae
Phyllanthus reticulatus	1	1	Phyllanthaceae
Picea schrenkiana	1	1	Pinaceae
Picramnia sellowii	1	1	Picramniaceae
Picrasma crenata	1	1	Simaroubaceae
Pilocarpus goudotianus	1	1	Rutaceae
Pimpinella isaurica	1	1	Apiaceae
Pinus mugo	1	1	Pinaceae
Piper amalago	1	1	Piperaceae
Piper cenocladum	1	1	Piperaceae
Piper glabratum	1	1	Piperaceae
Piper mikanianum	1	1	Piperaceae
Piper mollicomum	1	1	Piperaceae
Pistacia chinensis	1	1	Anacardiaceae
Pittosporum undulatum	1	1	Pittosporaceae
Plantago lanceolata	1	1	Plantaginaceae
Plantago major	1	1	Plantaginaceae
Platostoma longicorne	1	1	Lamiaceae
Plectranthus actites	1	1	Lamiaceae
Plectranthus alloplectus	1	1	Lamiaceae
Plectranthus amboinicus	1	1	Lamiaceae
Plectranthus amoenus	1	1	Lamiaceae
Plectranthus apreptus	1	1	Lamiaceae
Plectranthus argentatus	1	1	Lamiaceae
Plectranthus cremnus	1	1	Lamiaceae
Plectranthus diversus	1	1	Lamiaceae
Plectranthus fasciculatus	1	1	Lamiaceae
Plectranthus foetidus	1	1	Lamiaceae
Plectranthus glabriflorus	1	1	Lamiaceae
Plectranthus gratus	1	1	Lamiaceae
Plectranthus graveolens	1	1	Lamiaceae
Plectranthus habrophyllus	1	1	Lamiaceae
Plectranthus Koonyum	1	1	Lamiaceae
Plectranthus leiperi	1	1	Lamiaceae
Plectranthus mirus	1	1	Lamiaceae
Plectranthus montanus	1	1	Lamiaceae
Plectranthus nitidus	1	1	Lamiaceae
Plectranthus omissus	1	1	Lamiaceae
Plectranthus parviflorus	1	1	Lamiaceae
Plectranthus scutellarioides	1	1	Lamiaceae
Plinia cauliflora	1	1	Myrtaceae
Pluchea sagittalis	1	1	Asteraceae
Polyalthia longifolia	1	1	Annonaceae
Polygonatum odoratum	1	1	Asparagaceae
Polygonum runcinatum	1	1	Polygonaceae
Populus balsamifera	1	1	Salicaceae
Populus deltoides	1	1	Salicaceae
Potamogeton nodosus	1	1	Potamogetonaceae
Potentilla anserina	1	1	Rosaceae
Potentilla hirta	1	1	Rosaceae
Potentilla reptans	1	1	Rosaceae
Prangos lipskyi	1	1	Apiaceae
Prangos pabularia	1	1	Apiaceae
Premna acuminata	1	1	Lamiaceae
Premna serratifolia	1	1	Lamiaceae
Primula veris	1	1	Primulaceae
Prostanthera incisa	1	1	Lamiaceae
Prostanthera lasianthos	1	1	Lamiaceae
Prostanthera nivea	1	1	Lamiaceae
Prostanthera rotundifolia	1	1	Lamiaceae
Prostanthera spinosa	1	1	Lamiaceae
Prostanthera stricta	1	1	Lamiaceae
Prunus laurocerasus	1	1	Rosaceae
Prunus padus	1	1	Rosaceae
Pseudoglossanthis litwinowii	1	1	Asteraceae
Pseudotsuga menziesii	1	1	Pinaceae
Otholobium glandulosum	1	1	Fabaceae
Psychotria capitata	1	1	Rubiaceae
Psychotria hoffmannseggiana	1	1	Rubiaceae
Pterocaulon polystachyum	1	1	Asteraceae
Quassia gabonensis	1	1	Simaroubaceae
Quassia sp.	1	1	Simaroubaceae
Quassia undulata	1	1	Simaroubaceae
Quillaja saponaria	1	1	Quillajaceae
Quoya verbascina	1	1	Lamiaceae
Ranunculus cantoniensis	1	1	Ranunculaceae
Ranunculus polyanthemos	1	1	Ranunculaceae
Ranunculus testiculatus	1	1	Ranunculaceae
Raphanus sativus	1	1	Brassicaceae
Rhazya stricta	1	1	Apocynaceae
Rhodomyrtus tomentosa	1	1	Myrtaceae
Richteria brachanthemoides	1	1	Asteraceae
Richteria sovetkinae	1	1	Asteraceae
Richteria sussamyrensis	1	1	Asteraceae
Rollinia emarginata	1	1	Annonaceae
Rollinia occidentalis	1	1	Annonaceae
Rudbeckia hirta	1	1	Asteraceae
Rumex acetosella	1	1	Polygonaceae
Rumex crispus	1	1	Polygonaceae
Ruprechtia apetala	1	1	Polygonaceae
Ruta sp.	1	1	Rutaceae
S. madagascariensis	1	1	Unknown18
Saccharopolyspora spinosa	1	1	Pseudonocardiaceae
Salvia aethiopis	1	1	Lamiaceae
Salvia aramiensis	1	1	Lamiaceae
Salvia coccinea	1	1	Lamiaceae
Salvia connivens	1	1	Lamiaceae
Salvia dominica	1	1	Lamiaceae
Salvia farinacea	1	1	Lamiaceae
Salvia keerlii	1	1	Lamiaceae
Salvia palaestina	1	1	Lamiaceae
Salvia pratensis	1	1	Lamiaceae
Salvia scabrida	1	1	Lamiaceae
Salvia stenophylla	1	1	Lamiaceae
Salvia vvedenskii	1	1	Lamiaceae
Sambucus nigra	1	1	Adoxaceae
Sambucus williamsii	1	1	Adoxaceae
Santalum sp.	1	1	Santalaceae
Sapindus saponaria	1	1	Sapindaceae
Sarcomphalus joazeiro	1	1	Rhamnaceae
Satureja aintabensis	1	1	Lamiaceae
Satureja montana	1	1	Lamiaceae
Satureja thymbra	1	1	Lamiaceae
Satureja wiedemanniana	1	1	Lamiaceae
Schefflera heptaphylla	1	1	Araliaceae
Scutellaria mollis	1	1	Lamiaceae
Securigera varia	1	1	Fabaceae
Senecio leucanthemifolius	1	1	Asteraceae
Senecio saposhnikovii	1	1	Asteraceae
Senecio umbrosus	1	1	Asteraceae
Senecio vulgaris	1	1	Asteraceae
Senna obtusifolia	1	1	Fabaceae
Sesbania bispinosa	1	1	Fabaceae
Sideritis × angustifolia	1	1	Lamiaceae
Sideritis serrata	1	1	Lamiaceae
Silene latifolia	1	1	Caryophyllaceae
Silene vulgaris	1	1	Caryophyllaceae
Sinapis arvensis	1	1	Brassicaceae
Skimmia reevesiana	1	1	Rutaceae
Solanum bukasovii	1	1	Solanaceae
Solanum sisymbriifolium	1	1	Solanaceae
Solanum sucrense	1	1	Solanaceae
Solanum virginianum	1	1	Solanaceae
Solidago canadensis	1	1	Asteraceae
Sonchus arvensis	1	1	Asteraceae
Sorghum bicolor	1	1	Poaceae
Sphaeranthus indicus	1	1	Asteraceae
Sphagneticola calendulacea	1	1	Asteraceae
Stachys palustris	1	1	Lamiaceae
Stachys recta	1	1	Lamiaceae
Stachys sylvatica	1	1	Lamiaceae
Stachys turkestanica	1	1	Lamiaceae
Symphyotrichum novae-angliae	1	1	Asteraceae
Symphyotrichum novi-belgii	1	1	Asteraceae
Synedrella nodiflora	1	1	Asteraceae
Syzygium zeylanicum	1	1	Myrtaceae
Tagetes filifolia	1	1	Asteraceae
Tagetes rupestris	1	1	Asteraceae
Talisia esculenta	1	1	Sapindaceae
Tanacetopsis ferganensis	1	1	Asteraceae
Tanacetopsis setacea	1	1	Asteraceae
Tanacetopsis submarginata	1	1	Asteraceae
Tanacetum alatavicum	1	1	Asteraceae
Terminalia chebula	1	1	Combretaceae
Teucrium botrys	1	1	Lamiaceae
Teucrium capitatum	1	1	Lamiaceae
Teucrium eriocephalum	1	1	Lamiaceae
Teucrium lanigerum	1	1	Lamiaceae
Teucrium pseudochamaepitys	1	1	Lamiaceae
Teucrium racemosum	1	1	Lamiaceae
Thuja plicata	1	1	Cupressaceae
Thymbra sintenisii	1	1	Lamiaceae
Thymus alpestris	1	1	Lamiaceae
Thymus caespititius	1	1	Lamiaceae
Thymus carmanicus	1	1	Lamiaceae
Trachyspermum ammi	1	1	Apiaceae
Trichilia sp.	1	1	Meliaceae
Trichilia trifolia	1	1	Meliaceae
Trichosanthes cucumerina	1	1	Cucurbitaceae
Tripleurospermum inodorum	1	1	Asteraceae
Trixis glutinosa	1	1	Asteraceae
Tsuga canadensis	1	1	Pinaceae
Ungernia sewerzowii	1	1	Amaryllidaceae
Vepris heterophylla	1	1	Rutaceae
Verbascum thapsus	1	1	Scrophulariaceae
Vernonanthura nudiflora	1	1	Asteraceae
Vicia cracca	1	1	Fabaceae
Vicia faba	1	1	Fabaceae
Vinca erecta	1	1	Apocynaceae
Vinca minor	1	1	Apocynaceae
Viola arvensis	1	1	Violaceae
Vitex agnus-castus	1	1	Lamiaceae
Vitex hemsleyi	1	1	Lamiaceae
Vitex lignum-vitae	1	1	Lamiaceae
Vitex mollis	1	1	Lamiaceae
Vitex queenslandica	1	1	Lamiaceae
Vitex trifolia	1	1	Lamiaceae
Westringia eremicola	1	1	Lamiaceae
Westringia glabra	1	1	Lamiaceae
Westringia saxatilis	1	1	Lamiaceae
Westringia viminalis	1	1	Lamiaceae
Wikstroemia indica	1	1	Thymelaeaceae
Wisteria sinensis	1	1	Fabaceae
Wurfbainia compacta	1	1	Zingiberaceae
Xerochrysum bracteatum	1	1	Asteraceae
Xylopia emarginata	1	1	Annonaceae
Zantedeschia aethiopica	1	1	Araceae
Zanthoxylum gilletii	1	1	Rutaceae
Zanthoxylum rhetsa	1	1	Rutaceae
Zanthoxylum zanthoxyloides	1	1	Rutaceae
Zea mays	1	1	Poaceae
