# Supplementary material for: Prototyping a Knowledge-Based System to Identify Botanical Extracts for Plant Health in Sub-Saharan Africa
Source: Plants (Basel). 2021 Apr 29;10(5):896. doi: 10.3390/plants10050896 (PMC8146496; doi:10.3390/plants10050896)
Supplement: Supplementary file 1 [file plants-10-00896-s001.zip › sup/TableS2.xlsx]

## Sheet: Genus Spodoptera
Table S2. List of families, genera and botanical species reported in KB that have been used against different Spodoptera species (n.b. total numbers are given at the bottom of each column)
Spodoptera eridania			Spodoptera frugiperda			Spodoptera littoralis			Spodoptera litura
Botanical family	Latin name		Botanical family	Latin name		Families	Latin name		Botanical family	Latin name
Meliaceae	Melia azedarach		Amaranthaceae	Dysphania ambrosioides		Acanthaceae	Justicia adhatoda		Acoraceae	Acorus calamus
	Melia volkensii		Anacardiaceae	Anacardium occidentale		Acoraceae	Acorus calamus		Anacardiaceae	Mangifera indica
1	2			Schinus molle		Adoxaceae	Sambucus ebulus		Annonaceae	Annona muricata
				Schinus terebinthifolia		Amaranthaceae	Anabasis setifera			Annona squamosa
Spodoptera exempta			Annonaceae	Annona cacans			Chenopodium bonus-henricus		Apiaceae	Crithmum maritimum
Botanical family	Latin name			Annona cherimola		Apiaceae	Aegopodium podagraria		Apocynaceae	Calotropis gigantea
Meliaceae	Azadirachta indica			Annona coriacea			Anethum graveolens		Aristolochiaceae	Aristolochia acuminata
1	1			Annona dioica			Angelica archangelica		Asteraceae	Artemisia absinthium
				Annona montana			Apium nodiflorum			Artemisia argyi
Spodoptera exigua				Annona muricata			Astrantia major			Chrysanthemum spp.
Botanical family	Latin name			Annona dolabripetala			Bupleurum falcatum			Inula racemosa
Araceae	Pinellia ternata			Annona reticulata			Carum carvi			Matricaria chamomilla
Lamiaceae	Salvia veneris			Annona squamosa			Chaerophyllum hirsutum			Parthenium hysterophorus
Meliaceae	Azadirachta indica			Duguetia arenicola			Coriandrum sativum			Aucklandia costus
	Melia volkensii			Duguetia lanceolata			Crithmum maritimum			Synedrella nodiflora
Ranunculaceae	Aconitum apetalum			Guatteria australis			Cuminum cyminum			Tagetes erecta
	Aconitum franchetii			Oxandra xylopioides			Daucus carota			Tridax procumbens
4	6			Rollinia emarginata			Falcaria vulgaris			Wollastonia prostrata
				Rollinia mucosa			Ferula assa-foetida		Combretaceae	Terminalia catappa
Spodoptera ornithogalli				Rollinia occidentalis			Foeniculum vulgare		Cucurbitaceae	Citrullus colocynthis
Botanical family	Latin name			Rollinia sylvatica			Heracleum sphondylium			Cucumis melo
Polygonaceae	Polygonum aviculare			Xylopia brasiliensis			Levisticum officinale			Momordica charantia
1	1			Xylopia emarginata			Orlaya grandiflora		Cupressaceae	Cupressus sempervirens
				Xylopia sericea			Petroselinum crispum		Euphorbiaceae	Jatropha curcas
Spodoptera spp.			Apiaceae	Foeniculum vulgare			Peucedanum ostruthium			Ricinus communis
Botanical family	Latin name		Apocynaceae	Calotropis procera			Pimpinella anisum		Fabaceae	Albizia saman
Amaranthaceae	Chenopodium opulifolium		Arecaceae	Cocos nucifera			Prangos trifida			Pongamia pinnata
Meliaceae	Azadirachta indica		Asparagaceae	Yucca periculosa			Seseli pallasii			Prosopis juliflora
Solanaceae	Capsicum spp.		Asphodelaceae	Aloe vera			Thapsia garganica			Senna tora
3	3		Aspleniaceae	Asplenium platyneuron		Apocynaceae	Calotropis procera			Tamarindus indica
			Asteraceae	Acanthospermum hispidum			Nerium oleander		Lamiaceae	Hyssopus officinalis
				Achyrocline satureioides			Rhazya stricta			Lavandula angustifolia
				Ageratum conyzoides			Solenostemma argel			Lavandula latifolia
				Ageratum fastigiatum			Vincetoxicum canescens			Mentha × piperita
				Artemisia verlotiorum			Vincetoxicum fuscatum			Mentha canadensis
				Baccharis coridifolia			Vincetoxicum hirundinaria			Mentha spicata
				Baccharis flabellata			Vincetoxicum parviflorum			Ocimum basilicum
				Baccharis genistelloides			Vincetoxicum scandens			Origanum vulgare
				Chromolaena chaseae		Araceae	Arisarum vulgare			Salvia officinalis
				Echinocoryne holosericea		Araliaceae	Panax ginseng			Satureja hortensis
				Eremanthus elaeagnus		Aristolochiaceae	Asarum europaeum			Tectona grandis
				Flourensia oolepis		Asparagaceae	Asparagus officinalis			Thymus mongolicus
				Gutierrezia microcephala		Asteraceae	Achillea ageratum			Thymus serpyllum
				Lepidaploa lilacina			Achillea collina			Vitex negundo
				Lepidaploa rufogrisea			Achillea nobilis			Vitex sp.
				Lychnophora ericoides			Achillea ptarmica		Lauraceae	Cinnamomum cassia
				Lychnophora ramosissima			Ambrosia artemisiifolia			Cinnamomum verum
				Lychnophora sp.			Arctium lappa		Lecythidaceae	Couroupita guianensis
				Mikania nummularia			Artemisia abrotanum		Meliaceae	Azadirachta indica
				Parthenium argentatum			Artemisia absinthium			Melia azedarach
				Pluchea sagittalis			Artemisia campestris			Swietenia mahagoni
				Pterocaulon polystachyum			Artemisia herba-alba			Trichilia americana
				Roldana barba-johannis			Artemisia judaica		Myrtaceae	Syzygium aromaticum
				Senecio salignus			Artemisia vulgaris			Syzygium cumini
				Tagetes erecta			Baccharis salicina			Syzygium zeylanicum
				Trichogonia villosa			Buphthalmum salicifolium		Phyllanthaceae	Breynia retusa
				Trixis glutinosa			Carthamus lanatus		Pinaceae	Pinus mugo
				Vernonanthura nudiflora			Centaurea benedicta		Piperaceae	Piper betle
				Vernonia amygdalina			Centaurea phrygia			Piper nigrum
			Athyriaceae	Diplazium pycnocarpon			Centaurea scabiosa		Poaceae	Cymbopogon winterianus
			Bignoniaceae	Crescentia alata			Cichorium intybus		Pontederiaceae	Pontederia crassipes
				Fridericia chica			Cota tinctoria		Ranunculaceae	Aconitum kusnezoffii
			Burseraceae	Bursera copallifera			Cyanus segetum		Rutaceae	Atalantia monophylla
				Bursera lancifolia			Echinacea pallida			Chloroxylon swietenia
			Cactaceae	Myrtillocactus geometrizans			Echinacea purpurea			Citrus hystrix
			Calceolariaceae	Calceolaria talcana			Echinops sphaerocephalus			Citrus limon
			Caricaceae	Carica papaya			Eupatorium cannabinum			Limonia acidissima
			Celastraceae	Maytenus boaria			Grindelia hirsutula			Murraya koenigii
				Maytenus disticha			Grindelia squarrosa			Zanthoxylum armatum
				Maytenus sp.			Inula auriculata			Zanthoxylum rhetsa
				Maytenus spp.			Inula magnifica		Sapotaceae	Madhuca longifolia
			Convolvulaceae	Ipomoea murucoides			Jacobaea maritima		Solanaceae	Capsicum annuum
				Ipomoea pauciflora			Lapsana communis			Datura metel
			Cucurbitaceae	Momordica charantia			Leuzea carthamoides			Datura stramonium
			Cupressaceae	Juniperus communis			Onopordum acanthium			Solanum lycopersicum
			Dioscoreaceae	Dioscorea cayennensis			Petasites hybridus			Solanum melongena
			Ditricaceae	Ceratodon purpureus			Pyrethrum corymbosum			Solanum pseudocapsicum
			Euphorbiaceae	Alchornea glandulosa			Senecio sudeticus			Withania somnifera
				Croton jatrophoides			Senecio umbrosus		Verbenaceae	Lantana camara
				Croton macrostachyus			Silphium perfoliatum		Zingiberaceae	Alpinia galanga
				Euphorbia pulcherrima			Tagetes erecta		28	80
				Hura crepitans			Tagetes minuta
				Jatropha curcas			Tanacetum balsamita
				Jatropha gossypiifolia			Tanacetum parthenium
				Manihot esculenta			Taraxacum officinale
				Ricinus communis			Xeranthemum cylindraceum
			Fabaceae	Bauhinia forficata		Boraginaceae	Borago officinalis
				Cicer arietinum			Onosma visianii
				Copaifera langsdorffii			Phacelia tanacetifolia
				Dimorphandra mollis			Symphytum officinale
				Enterolobium contortisiliquum		Campanulaceae	Campanula rapunculoides
				Lupinus aschenbornii			Campanula rotundifolia
				Lupinus montanus			Lobelia siphilitica
				Lupinus stipulatus		Cannabaceae	Cannabis sativa
				Millettia ferruginea		Caprifoliaceae	Valeriana officinalis
				Peltophorum dubium		Caricaceae	Carica papaya
				Senna crotalarioides		Caryophyllaceae	Saponaria officinalis
				Senna obtusifolia			Silene vulgaris
				Tephrosia vogelii		Celastraceae	Gymnosporia senegalensis
			Lamiaceae	Aeollanthus suaveolens		Cistaceae	Helianthemum kahiricum
				Ocimum basilicum			Helianthemum nummularium
				Ocimum gratissimum		Cleomaceae	Cleome amblyocarpa
				Salvia ballotiflora		Convolvulaceae	Convolvulus lineatus
				Salvia connivens		Crassulaceae	Sedum roseum
				Salvia keerlii		Cucurbitaceae	Bryonia dioica
				Salvia microphylla			Citrullus colocynthis
				Vitex hemsleyi		Cupressaceae	Juniperus communis
				Vitex mollis			Juniperus virginiana
				Vitex polygama			Thuja occidentalis
				Vitex trifolia		Cynomoriaceae	Cynomorium coccineum
			Limnanthaceae	Limnanthes alba		Dioscoreaceae	Dioscorea dumetorum
			Malvaceae	Gossypium hirsutum		Euphorbiaceae	Jatropha curcas
				Malva sylvestris			Ricinus communis
				Ochroma pyramidale		Fabaceae	Astragalus chinensis
			Meliaceae	Aglaia odoratissima			Astragalus glycyphylloides
				Aglaia tomentosa			Astragalus glycyphyllos
				Azadirachta indica			Bituminaria bituminosa
				Cabralea canjerana			Coronilla scorpioides
				Carapa procera			Dorycnium graecum
				Cedrela dugesii			Galega officinalis
				Cedrela salvadorensis			Lathyrus pratensis
				Cedrela spp.			Lathyrus tuberosus
				Chukrasia tabularis			Lembotropis nigricans
				Cipadessa baccifera			Lotus corniculatus
				Dysoxylum gotadhora			Medicago falcata
				Dysoxylum malabaricum			Melilotus albus
				Dysoxylum spectabile			Melilotus officinalis
				Heynea trijuga			Onobrychis arenaria
				Dysoxylum parasiticum			Ononis natrix
				Melia azedarach			Ononis spinosa
				Melia sp.			Otholobium glandulosum
				Melia volkensii			Securigera varia
				Sandoricum koetjape			Trifolium arvense
				Swietenia macrophylla			Trigonella foenum-graecum
				Swietenia mahagoni		Geraniaceae	Geranium rosa
				Toona ciliata			Pelargonium graveolens
				Toona sinensis			Pelargonium radens
				Trichilia casaretti		Hypericaceae	Hypericum montanum
				Trichilia catigua			Hypericum perforatum
				Trichilia claussenii		Lamiaceae	Ajuga chamaepitys
				Trichilia elegans			Ajuga iva
				Trichilia emetica			Ajuga reptans
				Trichilia pallens			Ballota hirsuta
				Trichilia pallida			Clinopodium acinos
				Trichilia prieuriana			Clinopodium vulgare
				Trichilia sp.			Dracocephalum foetidum
			Monimiaceae	Peumus boldus			Dracocephalum moldavica
			Moringaceae	Moringa oleifera			Hyssopus officinalis
			Myrtaceae	Corymbia citriodora			Hyssopus seravschanicus
				Eucalyptus globulus			Lamium galeobdolon
				Eucalyptus sp.			Lavandula angustifolia
				Eucalyptus staigeriana			Lavandula canariensis
				Melaleuca alternifolia			Lavandula latifolia
				Plinia cauliflora			Lavandula stoechas
				Psidium guajava			Marrubium vulgare
				Siphoneugena densiflora			Mentha × piperita
				Syzygium aromaticum			Mentha aquatica
			Onocleaceae	Onoclea sensibilis			Mentha arvensis
			Phyllanthaceae	Phyllanthus reticulatus			Mentha longifolia
			Phytolaccaceae	Petiveria alliacea			Mentha pulegium
				Phytolacca dodecandra			Mentha sp.
			Picramniaceae	Alvaradoa subovata			Mentha spicata
				Picramnia sellowii			Mentha suaveolens
			Piperaceae	Piper cenocladum			Mentha virescens
				Piper hispidum			Nepeta cataria
				Piper tuberculatum			Nepeta nuda
			Poaceae	Cymbopogon citratus			Ocimum basilicum
				Cymbopogon flexuosus			Ocimum gratissimum
				Cymbopogon martini			Origanum compactum
				Cymbopogon nardus			Origanum dictamnus
				Cymbopogon winterianus			Origanum majorana
				Zea diploperennis			Origanum syriacum
				Zea mays			Origanum vulgare
			Polygonaceae	Ruprechtia apetala			Pogostemon cablin
			Potamogetonaceae	Potamogeton nodosus			Rosmarinus officinalis
			Rhamnaceae	Condalia microphylla			Salvia aegyptiaca
				Sarcomphalus joazeiro			Salvia aethiopis
			Rubiaceae	Calycophyllum spruceanum			Salvia candelabrum
				Morinda citrifolia			Salvia coccinea
				Palicourea goyazensis			Salvia farinacea
				Psychotria capitata			Salvia glutinosa
				Psychotria hoffmannseggiana			Salvia officinalis
			Rutaceae	Citrus × aurantium			Salvia palaestina
				Citrus limon			Salvia phlomoides
				Citrus sinensis			Salvia pratensis
				Citrus sp.			Salvia sclarea
				Ruta graveolens			Salvia splendens
				Ruta sp.			Salvia verbenaca
				Zanthoxylum gilletii			Satureja hortensis
			Sapindaceae	Magonia pubescens			Sideritis × angustifolia
				Sapindus saponaria			Sideritis serrata
				Talisia esculenta			Sideritis tragoriganum
			Simaroubaceae	Ailanthus altissima			Stachys byzantina
				Castela coccinea			Stachys palustris
				Picrasma crenata			Stachys recta
				Quassia amara			Stachys sylvatica
			Siparunaceae	Siparuna guianensis			Teucrium botrys
			Solanaceae	Nicotiana tabacum			Teucrium capitatum
				Solanum lycopersicum			Teucrium chamaedrys
			Verbenaceae	Lantana camara			Teucrium eriocephalum
				Lippia javanica			Teucrium hircanicum
				Lippia sidoides			Teucrium lanigerum
			Zingiberaceae	Curcuma longa			Teucrium polium
				Hedychium coronarium			Teucrium pseudochamaepitys
				Zingiber officinale			Thymus × citriodorus
			48	205			Thymus alpestris
							Thymus mastichina
							Thymus mongolicus
							Thymus saturejoides
							Thymus vulgaris
						Lauraceae	Laurus novocanariensis
						Lythraceae	Lythrum salicaria
							Lythrum virgatum
						Malvaceae	Cola nitida
							Hibiscus rosa-sinensis
						Meliaceae	Azadirachta indica
							Khaya senegalensis
							Melia volkensii
						Myrtaceae	Eucalyptus camaldulensis
							Melaleuca quinquenervia
							Syzygium aromaticum
						Nitrariaceae	Peganum harmala
						Oleaceae	Olea europaea
						Pinaceae	Abies sibirica
							Picea abies
							Pinus sylvestris
							Tsuga canadensis
						Plantaginaceae	Plantago lanceolata
							Veronica officinalis
						Poaceae	Macrochloa tenacissima
						Polemoniaceae	Gilia capitata
						Polygalaceae	Polygala comosa
						Polygonaceae	Polygonum aviculare
							Reynoutria × bohemica
							Rumex acetosella
						Ranunculaceae	Clematis vitalba
							Hepatica nobilis
						Resedaceae	Reseda odorata
						Rosaceae	Dasiphora fruticosa
							Filipendula ulmaria
							Potentilla anserina
							Potentilla argentea
							Potentilla erecta
							Potentilla hirta
							Potentilla reptans
							Sanguisorba officinalis
						Rubiaceae	Galium sylvaticum
							Galium verticillatum
							Rubia tinctorum
						Rutaceae	Amyris balsamifera
							Casimiroa edulis
							Citrus × aurantium
							Citrus aurantiifolia
							Citrus limon
							Dictamnus albus
							Pilocarpus goudotianus
						Salicaceae	Populus nigra
						Sapindaceae	Acer campestre
							Acer capillipes
							Acer platanoides
						Schisandraceae	Schisandra chinensis
						Scrophulariaceae	Buddleja davidii
							Buddleja madagascariensis
							Scrophularia nodosa
						Simaroubaceae	Ailanthus altissima
						Solanaceae	Capsicum annuum
							Cestrum parqui
							Physalis alkekengi
							Withania somnifera
						Theaceae	Camellia sinensis
						Thymelaeaceae	Thymelaea hirsuta
						Tropaeolaceae	Tropaeolum majus
						Verbenaceae	Aloysia citrodora
							Lantana camara
							Verbena hirta
							Verbena officinalis
						Vitaceae	Vitis vinifera
						Zingiberaceae	Zingiber officinale
						Zygophyllaceae	Zygophyllum album
						62	279
